# Supplementary material for: Causal relationship between osteoarthritis with atrial fibrillation and coronary atherosclerosis: a bidirectional Mendelian randomization study of European ancestry
Source: Front Cardiovasc Med. 2023 Jul 31;10:1213672. doi: 10.3389/fcvm.2023.1213672 (PMC10424699; doi:10.3389/fcvm.2023.1213672)
Supplement: Supplementary file 1 [file Table1.xlsx]

## Sheet: Table S1
Table S1 Atrial Fibrillation instrumental variables and F-statistics
SNP	Chr	Pos	Effect_Allele	Other_Allele	Samplesize	Beta	SE	EAF	Pval	F
rs11264280	1	154862952	T	C	1030836	0.1347	0.0071	0.333	3.0669e-79	359.93
rs4073778	1	116297758	A	C	1030836	0.0486	0.0067	0.5639	4.95564e-13	52.6166
rs284277	1	10790797	A	C	1030836	-0.0422	0.0069	0.6174	1.245e-09	37.4047
rs577676	1	170587340	T	C	1030836	-0.0923	0.0067	0.4383	1.61994e-43	189.781
rs72694603	1	112458893	T	C	1030836	-0.0553	0.0072	0.3147	2.25788e-14	58.9909
rs79187193	1	147255831	A	G	1030836	-0.1162	0.0153	0.0569	3.14992e-14	57.6806
rs6665642	1	154802139	T	C	1030836	-0.062	0.0112	0.1176	3.05802e-08	30.6441
rs72700114	1	170193825	C	G	1030836	0.2021	0.013	0.0756	3.28776e-54	241.683
rs10753933	1	203026214	G	T	1030836	-0.0609	0.0067	0.5518	9.84464e-20	82.62
rs6689306	1	154395946	G	A	1030836	-0.046	0.0068	0.5872	1.35988e-11	45.7612
rs146518726	1	51535039	A	G	1030836	0.1605	0.0207	0.0328	8.2699e-15	60.1187
rs74832855	1	170171598	G	A	1030836	0.1216	0.018	0.0369	1.43285e-11	45.6375
rs7529220	1	22282619	C	T	1030836	0.0621	0.0098	0.8469	1.98299e-10	40.1542
rs2885697	1	41544279	T	G	1030836	-0.0439	0.007	0.6482	2.88403e-10	39.3308
rs6546620	2	26159940	C	T	1030836	0.0602	0.0086	0.7999	3.18787e-12	49
rs28387148	2	127433465	T	C	1030836	0.0741	0.0113	0.1051	6.25029e-11	43.0011
rs6747542	2	70106832	C	T	1030836	-0.0554	0.0067	0.4642	1.09597e-16	68.3707
rs7574892	2	175512820	A	G	1030836	0.0552	0.0067	0.4847	1.97606e-16	67.8779
rs67969609	2	145760353	G	C	1030836	0.0711	0.0126	0.071	1.71199e-08	31.8418
rs35544454	2	213266003	T	A	1030836	-0.0589	0.0087	0.1918	1.10002e-11	45.8345
rs72926475	2	86594487	A	G	1030836	-0.0683	0.0102	0.1228	2.37192e-11	44.8375
rs2288327	2	179411665	G	A	1030836	0.0919	0.0089	0.1564	7.25772e-25	106.623
rs56326533	2	201168758	C	T	1030836	0.0685	0.0068	0.3919	6.27769e-24	101.476
rs2540949	2	65284231	T	A	1030836	-0.0659	0.0068	0.3847	2.94917e-22	93.9189
rs4642101	3	12842223	G	T	1030836	0.0706	0.0069	0.6397	2.9451e-24	104.691
rs6771054	3	89489529	C	T	1030836	-0.0457	0.0068	0.4035	2.42382e-11	45.1663
rs7612445	3	179172979	T	G	1030836	0.0493	0.0084	0.1879	4.80795e-09	34.4457
rs62254082	3	69417585	C	T	1030836	0.0404	0.007	0.3865	6.34293e-09	33.3094
rs1278493	3	135814009	A	G	1030836	-0.0389	0.0068	0.5645	8.769e-09	32.7251
rs34080181	3	66454191	A	G	1030836	-0.0446	0.0069	0.379	1.278e-10	41.7803
rs73041705	3	24463235	C	T	1030836	-0.0443	0.0073	0.2985	1.546e-09	36.8266
rs60902112	3	194800853	T	C	1030836	0.0445	0.0079	0.2262	1.71902e-08	31.7297
rs6790396	3	38771925	G	C	1030836	0.0627	0.0068	0.5959	2.40104e-20	85.0192
rs10804493	3	111554426	A	G	1030836	0.0558	0.007	0.6505	1.62892e-15	63.5437
rs6838973	4	111765495	T	C	1030836	-0.1514	0.0067	0.4406	1.03039e-111	510.625
rs74500426	4	174642789	T	G	1030836	-0.0921	0.0127	0.0764	4.28845e-13	52.591
rs1906615	4	111701798	T	G	1030836	0.3658	0.0081	0.1991	1e-200	2039.47
rs1458038	4	81164723	T	C	1030836	0.0434	0.0072	0.3087	1.735e-09	36.3341
rs10213171	4	148937537	G	C	1030836	0.091	0.0134	0.0609	1.32312e-11	46.1183
rs10520260	4	174447349	G	A	1030836	-0.0457	0.0073	0.3214	3.36202e-10	39.191
rs17171711	5	137364795	T	C	1030836	0.1086	0.0087	0.1775	1.94984e-35	155.819
rs6580277	5	142818123	G	A	1030836	0.067	0.0079	0.2369	1.64286e-17	71.9276
rs337705	5	113737062	G	T	1030836	0.0564	0.0068	0.3749	1.63418e-16	68.7924
rs1838747	5	114426668	G	A	1030836	0.0391	0.0067	0.4954	4.13105e-09	34.0568
rs62377206	5	168383543	A	G	1030836	0.0846	0.0147	0.0554	8.20597e-09	33.1212
rs6882776	5	172664163	A	G	1030836	-0.0711	0.0074	0.2835	9.63607e-22	92.3157
rs6596717	5	106427609	A	C	1030836	-0.0404	0.0068	0.6049	2.99999e-09	35.2976
rs10520002	5	127819132	A	G	1030836	0.0626	0.0113	0.0988	2.85102e-08	30.6896
rs72966339	6	122398241	T	C	1030836	-0.0616	0.0069	0.3679	7.42164e-19	79.7009
rs2031522	6	87821501	G	A	1030836	-0.0436	0.0068	0.3764	1.46501e-10	41.1107
rs34969716	6	18210109	A	G	1030836	0.0702	0.0078	0.3051	1.59514e-19	81
rs3176326	6	36647289	A	G	1030836	-0.0626	0.0085	0.1982	1.42397e-13	54.2389
rs73366713	6	16415751	A	G	1030836	-0.1035	0.0099	0.1396	1.53109e-25	109.298
rs4946333	6	118565665	G	A	1030836	0.0639	0.0066	0.4897	5.47016e-22	93.7376
rs117984853	6	149399100	T	G	1030836	0.1228	0.012	0.1013	1.34215e-24	104.721
rs55734480	7	14372009	A	G	1030836	0.0548	0.0078	0.2494	2.2009e-12	49.3596
rs55985730	7	128417044	G	T	1030836	0.0867	0.0149	0.06	5.236e-09	33.8583
rs74910854	7	74110705	G	A	1030836	0.09	0.0164	0.0693	4.31301e-08	30.116
rs56201652	7	92278116	A	G	1030836	-0.0531	0.0075	0.267	1.74301e-12	50.1264
rs7789146	7	150661409	A	G	1030836	-0.0584	0.0087	0.1787	2.11592e-11	45.0596
rs6462079	7	28415827	A	G	1030836	0.0466	0.0076	0.7208	8.79306e-10	37.5963
rs11773845	7	116191301	A	C	1030836	0.1054	0.0067	0.5856	2.39001e-55	247.475
rs62521286	8	124551975	G	A	1030836	0.1202	0.0135	0.0663	4.4978e-19	79.2759
rs6994744	8	141740868	C	A	1030836	0.0405	0.0066	0.4954	1.09499e-09	37.655
rs35963991	8	11495702	T	G	1030836	0.0525	0.0095	0.1494	2.80098e-08	30.5402
rs7508	8	17913970	A	G	1030836	0.0711	0.0075	0.7109	1.69083e-21	89.8704
rs10821415	9	97713459	A	C	1030836	0.0821	0.0067	0.4132	2.92415e-34	150.154
rs2274115	9	139094773	G	A	1030836	0.0487	0.0076	0.7003	1.69099e-10	41.0611
rs11191116	10	103555611	T	C	1030836	-0.041	0.007	0.348	4.41896e-09	34.3061
rs7915134	10	75420180	T	C	1030836	-0.1168	0.0095	0.1439	1.42004e-34	151.161
rs12245149	10	65321147	A	C	1030836	-0.047	0.0067	0.4739	1.66418e-12	49.2092
rs10458662	10	77936670	G	T	1030836	0.0544	0.0088	0.1722	6.93202e-10	38.2149
rs11598047	10	105342672	G	A	1030836	0.1537	0.009	0.1621	8.95159e-66	291.65
rs34936990	10	105523416	A	G	1030836	0.1294	0.0101	0.1207	2.95189e-37	164.144
rs4757877	11	20010291	G	A	1030836	-0.0723	0.0078	0.7552	2.93089e-20	85.9186
rs4935786	11	121661507	A	T	1030836	-0.0463	0.0079	0.7327	4.854e-09	34.3485
rs76097649	11	128764570	A	G	1030836	0.1151	0.0124	0.0933	1.26009e-20	86.1603
rs10842383	12	24771967	T	C	1030836	-0.0988	0.0095	0.1478	2.88071e-25	108.16
rs71454237	12	70013415	A	G	1030836	-0.062	0.0084	0.209	1.78402e-13	54.4785
rs12426679	12	76237987	T	C	1030836	-0.0391	0.0067	0.5278	4.94504e-09	34.0568
rs6560886	12	133150210	C	T	1030836	0.051	0.009	0.7884	1.49101e-08	32.1111
rs883079	12	114793240	T	C	1030836	0.0981	0.0074	0.7074	2.83727e-40	175.742
rs17380837	12	26345526	T	C	1030836	-0.0501	0.0072	0.307	4.79954e-12	48.4184
rs2860482	12	57105938	C	A	1030836	-0.054	0.0076	0.726	1.21199e-12	50.4848
rs775498	12	70071513	G	A	1030836	0.0423	0.0074	0.2798	1.053e-08	32.6751
rs10773657	12	123327900	A	C	1030836	-0.0575	0.0103	0.862	2.537e-08	31.1646
rs35569628	13	113872712	C	T	1030836	-0.0452	0.008	0.223	1.378e-08	31.9225
rs9506925	13	23368943	T	C	1030836	0.0449	0.0075	0.2669	2.716e-09	35.8402
rs74884082	14	73249419	T	C	1030836	-0.0493	0.0078	0.2495	3.47896e-10	39.9489
rs4587869	14	32992334	C	G	1030836	0.0716	0.0077	0.2849	1.18713e-20	86.4658
rs2738413	14	64679960	G	A	1030836	-0.0778	0.0067	0.5049	2.54624e-31	134.837
rs10141892	14	35184323	C	T	1030836	-0.0452	0.0068	0.5833	2.94781e-11	44.1834
rs28631169	14	23888183	T	C	1030836	0.0522	0.0084	0.1982	5.34995e-10	38.6173
rs7172038	15	73667255	G	T	1030836	0.112	0.0089	0.1597	4.78189e-36	158.364
rs2759301	15	80994288	A	G	1030836	0.039	0.0067	0.4542	5.03802e-09	33.8828
rs4965430	15	99268850	G	C	1030836	-0.0441	0.0069	0.6136	1.258e-10	40.8488
rs2359171	16	73053022	A	T	1030836	0.1746	0.0086	0.176	4.64943e-91	412.184
rs77316573	16	2265271	T	C	1030836	0.0529	0.0089	0.1991	3.26498e-09	35.329
rs140185678	16	2003016	A	G	1030836	0.1659	0.0218	0.0351	2.43388e-14	57.9135
rs1563304	17	44874453	T	C	1030836	0.0644	0.0092	0.178	2.55682e-12	49
rs72811294	17	12618680	C	G	1030836	-0.072	0.0106	0.1131	9.66941e-12	46.1374
rs7225165	17	1309850	A	G	1030836	-0.0655	0.0111	0.1133	3.20302e-09	34.8206
rs7224711	17	76772288	T	C	1030836	-0.0365	0.0066	0.5222	3.72297e-08	30.5843
rs9953366	18	46474192	C	T	1030836	0.049	0.0073	0.6631	1.82306e-11	45.0554
rs8088085	18	48708548	C	A	1030836	-0.0365	0.0067	0.4646	4.79402e-08	29.6781
rs2834618	21	36119111	G	T	1030836	-0.0944	0.0112	0.1056	3.41193e-17	71.0408
rs464901	22	18597502	C	T	1030836	-0.0508	0.0072	0.3353	1.53109e-12	49.7809
rs133885	22	26159289	A	G	1030836	0.0405	0.0068	0.4377	2.216e-09	35.4725
